# Supplementary material for: Backward Locomotor Treadmill Training Differentially Improves Walking Performance across Stroke Walking Impairment Levels
Source: Brain Sci. 2022 Jan 19;12(2):133. doi: 10.3390/brainsci12020133 (PMC8870096; doi:10.3390/brainsci12020133)
Supplement: Supplementary file 1 [file brainsci-12-00133-s001.zip]

Archive with 1 entries (1 files):
- brainsci-1511988-supplementary.pdf
